# Supplementary material for: Ultra-Rare BRD9 Loss-of-Function Variants Limit the Antiviral Action of Interferon
Source: Sci Rep. 2022 Sep 13;12:15360. doi: 10.1038/s41598-022-19648-w (PMC9468519; doi:10.1038/s41598-022-19648-w)
Supplement: Supplementary file 1 — Supplementary Information 1. [file 41598_2022_19648_MOESM1_ESM.xlsx]

## Sheet: BRD9 rare variants gnomADv2.1.1
Supplementary Table 1a. BRD9 rare missense variant table derived from gnomADv2.1.1
Chromosome	Position	rsIDs	Reference	Alternate	Source	Filters - exomes	Filters - genomes	Transcript	HGVS Consequence	Protein Consequence	Transcript Consequence	VEP Annotation	ClinVar Clinical Significance	ClinVar Variation ID	Flags	Allele Count	Allele Number	Allele Frequency	Homozygote Count	Hemizygote Count	Allele Count African/African-American	Allele Number African/African-American	Homozygote Count African/African-American	Hemizygote Count African/African-American	Allele Count Latino/Admixed American	Allele Number Latino/Admixed American	Homozygote Count Latino/Admixed American	Hemizygote Count Latino/Admixed American	Allele Count Ashkenazi Jewish	Allele Number Ashkenazi Jewish	Homozygote Count Ashkenazi Jewish	Hemizygote Count Ashkenazi Jewish	Allele Count East Asian	Allele Number East Asian	Homozygote Count East Asian	Hemizygote Count East Asian	Allele Count European (Finnish)	Allele Number European (Finnish)	Homozygote Count European (Finnish)	Hemizygote Count European (Finnish)	Allele Count European (non-Finnish)	Allele Number European (non-Finnish)	Homozygote Count European (non-Finnish)	Hemizygote Count European (non-Finnish)	Allele Count Other	Allele Number Other	Homozygote Count Other	Hemizygote Count Other	Allele Count South Asian
5	876271	rs769713688	A	T	gnomAD Exomes,gnomAD Genomes	PASS	PASS	ENST00000467963.1	p.Leu443His	p.Leu443His	c.1328T>A	missense_variant			mnv	23	282654	8.13716e-05	0	0	0	24966	0	0	1	35424	0	0	0	10370	0	0	0	19946	0	0	8	25008	0	0	7	129104	0	0	2	7224	0	0	5
5	876272	rs772994298	G	C	gnomAD Exomes,gnomAD Genomes	PASS	PASS	ENST00000467963.1	p.Leu443Val	p.Leu443Val	c.1327C>G	missense_variant			mnv	21	282638	7.43e-05	0	0	0	24962	0	0	1	35424	0	0	0	10370	0	0	0	19948	0	0	8	25000	0	0	5	129098	0	0	2	7224	0	0	5
5	876271-2		GA	CT	gnomAD Exomes,gnomAD Genomes							missense_variant				?
5	891839	rs199607133	C	G	gnomAD Exomes,gnomAD Genomes	PASS	PASS	ENST00000467963.1	p.Glu61Asp	p.Glu61Asp	c.183G>C	missense_variant				76	188002	0.000404251	0	0	0	16642	0	0	22	25538	0	0	6	8786	0	0	0	12462	0	0	0	20322	0	0	30	75992	0	0	9	5486	0	0	9
5	891362	rs776150641	G	C	gnomAD Exomes,gnomAD Genomes	PASS	PASS	ENST00000467963.1	p.Thr103Arg	p.Thr103Arg	c.308C>G	missense_variant				13	188102	6.91114e-05	0	0	0	16634	0	0	11	25522	0	0	0	8774	0	0	0	12476	0	0	0	20340	0	0	2	76092	0	0	0	5492	0	0	0
5	889146	rs148260624	G	A	gnomAD Exomes	PASS	NA	ENST00000467963.1	p.Thr199Met	p.Thr199Met	c.596C>T	missense_variant				13	243388	5.34127e-05	0	0	1	16088	0	0	1	32230	0	0	0	9868	0	0	0	18162	0	0	0	21504	0	0	11	111838	0	0	0	5988	0	0	0
5	884117	rs370201498	G	A	gnomAD Exomes,gnomAD Genomes	PASS	PASS	ENST00000467963.1	p.Ala301Val	p.Ala301Val	c.902C>T	missense_variant				11	282462	3.89433e-05	0	0	0	24946	0	0	1	35438	0	0	0	10368	0	0	1	19944	0	0	0	24826	0	0	9	129104	0	0	0	7220	0	0	0
5	884085	rs369469454	C	G	gnomAD Exomes,gnomAD Genomes	PASS	PASS	ENST00000467963.1	p.Asp312His	p.Asp312His	c.934G>C	missense_variant				10	282182	3.54381e-05	0	0	1	24952	0	0	5	35432	0	0	1	10364	0	0	0	19938	0	0	0	24650	0	0	3	129016	0	0	0	7214	0	0	0
5	881270	rs140948018	C	T	gnomAD Exomes	PASS	NA	ENST00000467963.1	p.Gly332Arg	p.Gly332Arg	c.994G>A	missense_variant				12	250074	4.79858e-05	0	0	3	16130	0	0	1	34524	0	0	0	10026	0	0	0	18358	0	0	0	21514	0	0	7	112838	0	0	1	6104	0	0	0
5	865588	rs376958215	C	T	gnomAD Exomes,gnomAD Genomes	PASS	PASS	ENST00000467963.1	p.Arg545Gln	p.Arg545Gln	c.1634G>A	missense_variant				67	278664	0.000240433	1	0	4	24868	0	0	30	35262	0	0	0	10312	0	0	0	19878	0	0	19	22282	0	0	1	128372	0	0	10	7156	1	0	3
5	865588	rs376958215	C	A	gnomAD Exomes,gnomAD Genomes	PASS	PASS	ENST00000467963.1	p.Arg545Leu	p.Arg545Leu	c.1634G>T	missense_variant				21	278664	7.53596e-05	0	0	1	24868	0	0	0	35262	0	0	0	10312	0	0	0	19878	0	0	0	22282	0	0	20	128372	0	0	0	7156	0	0	0
5	865558	rs747727082	T	G	gnomAD Exomes	PASS	NA	ENST00000467963.1	p.Asn555Thr	p.Asn555Thr	c.1664A>C	missense_variant				15	245614	6.10714e-05	0	0	0	16176	0	0	14	33632	0	0	0	9874	0	0	0	18054	0	0	0	19280	0	0	0	112336	0	0	1	5994	0	0	0
[truncated: 3 more columns]

## Sheet: BRD9 LOF variants gnomADv2.1.1
Supplementary Table 1b. BRD9 rare Loss-of-Function (LOF) variant table derived from gnomADv2.1.1
Chromosome	Position	rsIDs	Reference	Alternate	Source	Filters - exomes	Filters - genomes	Transcript	HGVS Consequence	Protein Consequence	Transcript Consequence	VEP Annotation	ClinVar Clinical Significance	ClinVar Variation ID	Flags	Allele Count	Allele Number	Allele Frequency	Homozygote Count	Hemizygote Count	Allele Count African/African-American	Allele Number African/African-American	Homozygote Count African/African-American	Hemizygote Count African/African-American	Allele Count Latino/Admixed American	Allele Number Latino/Admixed American	Homozygote Count Latino/Admixed American	Hemizygote Count Latino/Admixed American	Allele Count Ashkenazi Jewish	Allele Number Ashkenazi Jewish	Homozygote Count Ashkenazi Jewish	Hemizygote Count Ashkenazi Jewish	Allele Count East Asian	Allele Number East Asian	Homozygote Count East Asian	Hemizygote Count East Asian	Allele Count European (Finnish)	Allele Number European (Finnish)	Homozygote Count European (Finnish)	Hemizygote Count European (Finnish)	Allele Count European (non-Finnish)	Allele Number European (non-Finnish)	Homozygote Count European (non-Finnish)	Hemizygote Count European (non-Finnish)	Allele Count Other	Allele Number Other	Homozygote Count Other	Hemizygote Count Other	Allele Count South Asian
5	886794	rs754085294	G	GT	gnomAD Exomes	PASS	NA	ENST00000467963.1	p.Thr249AsnfsTer4	p.Thr249AsnfsTer4	c.745dupA	frameshift_variant				3	251486	1.19291e-05	0	0	0	16254	0	0	0	34588	0	0	0	10080	0	0	0	18394	0	0	0	21646	0	0	2	113768	0	0	0	6140	0	0	1
5	891819	rs1442593989	T	TTC	gnomAD Exomes	PASS	NA	ENST00000467963.1	p.Lys68ArgfsTer109	p.Lys68ArgfsTer109	c.202_203insGA	frameshift_variant				2	156704	1.27629e-05	0	0	0	7938	0	0	2	24694	0	0	0	8496	0	0	0	10906	0	0	0	16838	0	0	0	60648	0	0	0	4410	0	0	0
5	891844	rs749915030	G	A	gnomAD Exomes,gnomAD Genomes	PASS	PASS	ENST00000467963.1	p.Arg60Ter	p.Arg60Ter	c.178C>T	stop_gained				3	187962	1.59607e-05	0	0	2	16630	0	0	0	25536	0	0	0	8786	0	0	0	12460	0	0	0	20322	0	0	1	75968	0	0	0	5486	0	0	0
[truncated: 3 more columns]
